# Supplementary material for: Epidemiological Algorithm for Early Detection of COVID-19 Cases in a Mexican Oncologic Center
Source: Healthcare (Basel). 2022 Mar 1;10(3):462. doi: 10.3390/healthcare10030462 (PMC8950794; doi:10.3390/healthcare10030462)
Supplement: Supplementary file 1 [file healthcare-10-00462-s001.zip]

Archive with 1 entries (1 files):
- healthcare-1577551-supplementary.pdf
